# Supplementary material for: A systematic review on gut microbiota in type 2 diabetes mellitus
Source: Front Endocrinol (Lausanne). 2025 Jan 17;15:1486793. doi: 10.3389/fendo.2024.1486793 (PMC11782031; doi:10.3389/fendo.2024.1486793)
Supplement: Supplementary file 1 [file Table1.xlsx]

## Sheet: Sheet1
PMID	Author and year	Country	Ethnicity	Sample size	Subject age	BMI	Gender (M/F)	Sequencing	Genera Postively associated with disease	Genera Negatively associated with disease	NOS score	Genera positively associated (Trend)	NS	Genera negative associated (Trend)	F/B Ratio	Diversity
20140211	Larsen et al 2010	NS	NS	T2DM n = 18	56 +/-13	30+/-7	18M	Tag-encoded amplicon pyrosequencing of 16S rRNA	Class: Betaproteobacteria	Phylum: Firmicutes Class: Clostridia	T8S4C1O3	Phylum: Bacteroidetes, Proteobacteria	Phylum: Actinobacteria, Proteobacteria		Reduced (suggestive)	Alpha: Chao 1- NS Beta: Difference, no p-value
				Controls n = 36	59 +/-11	28+/-5	36M
27943013	XK Wang et al 2016	China	Chinese	300	NS	NS	NS	Shotgun metagenomics	Species Lactobacillus Johnsonii, Lactobacillus oris, Lactobacillus reteuri, Lactobacillus helveticus, lactobacillus ultunesis, Megasphaera elsdenii, lactobacillus amylovoorus, Lactobacillus acidophilus, Lactbacillus gasseri, Lactobacillus vaginalis, Lactobacillus antri, Bifidobacterium animalis, Streptococcus angiosus, acidaminococcus intestini, scardovia inopinata, streptococcus constellatus, cl…	Species: Butyrate-producing bacterium SSC/2, unclassified butyrate-producing bacterium SS3/4, Roseburia intestinalis , Roseburia inulinivorans, H. influenzae, H. parainfluenzae, and H. pittmaniae	T8S4C1O3
N/A	Remely et al 2013	Austria	Austrian	T2DM n = 24	38 +/- 14	38.01 +/- 5.81	NS	16s rRNA sequencing and qPCR for Clostridium cluster IV, Cluster XIVa, Bacteroidetes, Bifidobacterium spp	Genus: Lactobacillus, Enterobacteria		T8S4C1O3	Phylum: Firmicutes Class: Bacilli Genus: Clostridiales, Akkermansia	Genus: Prevotella, Bifidobacteria	Phylum: Bacteroidetes	Increased (not specified)	Alpha: Shannon- NS
				Lean Controls n=19 Obese Controls n = 14	LC: 30+/-8 OC: 38+/- 14	LC: 21.78 +/- 2.35 OC: 33.71 +/- 3.97	NS
27577947	Remely et al 2016	Austria	Austrian	T2DM n = 14	58+/9	40 +/- 15	14M, 10F	qPCR for Akkermansia muciniphila, Alistipes finegoldii, Bacteroides thetaiotaomicron, Bacteroides vulgatus, Faecalibacterium prausnitzii, Lactobacillus acidophilus, Lactobacillus helveticus, Lactobacillus reuteri, and Peptostreptococcus anaerobius	N/A	N/A	T8S4C1O3	Species: Lactobacillus spp, Akkermansia muciniphilia	Species: Faecalibacterium prausniitzii, Peptostreptococcus anaerobius	Species: Bacteroides.vulgatus, Bacteroides. theatiotaomicron, Alistipes spp	Increased (NS)
				Controls Lean n = 18 Obese n = 14	Lean: 26 +/-3 Obese: 40+/-15	Lean: 21.19 +/- 1.93 Obese: 33.71 +/- 4.24	Lean: 3M, 15F Obese: 7M, 7F
20087741	Wu et al 2010	China	Chinese	T2DM n= 16	48-62	NS	10M, 6F	qPCR for specific primers for Bacteroides vulgatus, Clostridium leptum subgroup, bifidobacterium genus	N/A	Genus: Bifidobacterium	T8S4C1O3	Species: Clostridium leptum		Species: Bacteroides vulgatus
				Controls n = 12	50-65	NS	NS
23386831	Le at al 2013	China	Chinese	T2DM n =50	60 +/-8 *	24.7 +/- 3.8	46% M, 54% F	qPCR: Lactobacillus, L acidophilus, L bulgaricus, L casei, L rhamnosus, B breve, B longum and B infantis	Genus: Lactobacillus Species: Lactobacillus bulgaricus, Lactobacillus rhamnosum and Lactobacillus acidophilus	Genus: Bifidobacterium Species: Bifidobacterium adolescentis	T8S4C1O3	Species: Lactobacillus plantarum, Lactobacillus casei	Species: Bifidobacterium breve	Species: Bifidobacterium longum, Bifidobacterium infantis
				Contorls n =30	41 +/- 11*	23.9 +/-3	57% M, 43% F
24013136	Zhang et al 2013	China	Chinese	T2DM n = 13	52 median Interquartile Range (IQ) 9	26.5 median, IQ 8.61*	NS	16s rRNA sequencing	Genus: Lachnospiraceae 6718/396/2508/6803/4235/3249, Ruminococcus, Abiotrophia, Eubacterium, Sporobacter, Abiotrophia, Peptostreptococcus, Subdoligranulum, Bacteroides 7678/770, Blautia 6679, Clostridales 286 Species: Clostridiales sp. SS3/4	Genus: Bacteroides, Clostridiales 2340, Haemophilus, Megamonas, Roseburia, Blautia, Lachnospiraceae 4375 Species: Faecalibacterium prausnitzii, Haemophilus parainfluenzae, Akkermansia muciniphila	T8S4C1O3	Phylum: Firmicutes, Proteobacteria, Synergistetes, Cyanobacteria, TM7, Fusobacteria Class: Clostridia, Synergistia, Alphaproteobacteria, Deltaproteobacteria, Erysipelotrichi, Cyanobacteria, Teaprtoeobacteria, Fusobacteria, Ktedonobacreria Species: Clostridium SS2-1, Clostridium symbiosum, Escherichia coli, Eubacterium rectale, Roseburia intestinalis, Clostridium ramosum	Class: Sphingobacteria	Phylum: Actinobacteria, Bacteroidetes, Planctomycetes, Deinococcus-Thermus, Euyarchaeota, Verrucomicrobia Class: Methanobacteria, Planctomycetacia, Verrucomicrbiae, Deinococci. Flavobacteria, Bacteroidia, Actinobacteria, Bacilli, Gamma-proteobacteria Species: Bacteroides 20-3, Bacteroides intestinalis, Clostriium HGF2, Clostridium bolteae, Eggerthella lenta, Eubacterium eligen, Roseburia inuliniv…		Alpha: Chao1, Shannon - NS Beta: NS
				Controls n = 44	55 median IQ 9	23.38 median, IQ 8.62*	NS
28328990	Wang et al 2017	China	Uygur	T2DM n=10 Controls n = 10	T2DM: 56.75 +/- 16.26* Controls: 44.33 +/- 15.61*	T2DM: 39.76 +/- 1.94* Controls: 28.23+/- 8.66*	NS	16s rRNA sequencing		Family:Erysipelotrichaceae	T8S4C1O3					Alpha: Chao1, ACE, Shannon, Simpson, OTU- NS
			Kazak	T2DM n=10 Controls n = 10	T2DM: 48.33 +/- 14.04* Controls: 35.29 +/- 9.36*	T2DM: 22.57 +/- 4.23 Controls: 23.13+/- 4.55	NS		Family: Veillonellaceae, desulfovibrionaceae, aeromonadaceae	Family: Planococcaceae, Coriobacteriaceae, Actinomycetaceae, peptostreptococcaeae, bifidobacteriaceae, erysipelotirchae, Clostridiaceae, propionbacteriaceae, Paenibacillaceae
32214153	Li et al 2020	China	Chinese	T2DM n = 20	NS	26.5 +/- 1.99	11M, 9F	16s rRNA sequencing	Phylum: Firmicutes Genus: Dorea, Fusobacterium, and Streptococcus	Phylum: Bacteroidetes Genus: Akkermansia, Bifidobacterium, Faecalibacterium, and Parabacteroides	T8S4C1O3	Genus: Faecalibacterium, Pharscolartobacterium, Ruminococcus, Roseburia, Megamonas		Genus: Prevotella, Dialister		Alpha: Chao1, PD- reduced Beta: Significant difference
				Controls n =40	NS	21.01 +/- 1.51	7M, 33 F
33313226	Li et al 2020		Chinese	T2DM n =30	48.13 +/- 6.56	23.7 +/- 3.0	13M, 17F	16s rRNA sequencing	Order: Veillonellales_ Selenomonadales, Family: Selenomonadaceae Genus: Megamonas Species: Megamonas funiformis	Phylum: Bacteroidetes Class: Bacteroidia Order: Acidaminococcales, Bacteroidales Family: Acidaminococcaceae Species: Bacteroides stercoris, Bacteroides uniformis, Phascolarctobacterium faecium, Dialister Succinatiphilus	T8S4C1O3				Increased (Suggestive)	Alpha: OTU, Chao, ACE- different but not specified Beta- Not specified
		China	Chinese	Controls n =30	46.27 +/- 8.44	22.37 +/- 1.87	14M, 16F
32623494	Wang et al 2020	China	Chinese	T2DM n =6	47.0 ± 4.5	26.27 ± 2.34	5M, 1F	Shotgun metagenomics	Order: Acidaminococcales Species: Bacteroides plebeius, Phascolartobacterium sp_CAG_207	Phylum: Firmicutes Class: Clostridiales, Veillonellales Family: Lachnospiraceae, Ruminococcaceae Genus: Blautia, Cryptobacterium Species: Faecalibacterium prausnitzii, roseburia faecis, uncultured clostridium, subdoligranulum variabile, dialister succunatiphilus, Roseburia hominis	T8S4C1O3			Genus: Dialister, Clostridioides Species: Clostridium difficile, Eubacterium hallii, Anaerostipes caccas, Anerostipes hadrus
				Controls n=6	43.5 ± 6.0	23.00 ± 5.02	6F
32064276	Wang et al. 2020	China	Chinese	T2DM n =134	50.27-66.64	23.49-27.51	69M, 65F	16s rRNA sequencing	Phylum: Actinobacteria, Proteobacteria, Genus: Bifidobacterium, Cardiobacterium, Corynebacterium, Eggerthella, Eisenbergiella, Enterococcus, Escherichia/Shigella, Faecalibacterium, Fusobacterium, Granulicatella, Lactobacillus, Morganella, and Phascolarctobacterium	Phylum: Bacteroidetes Genus: Butyricicoccus, Cetobacterium, Coprococcus, Mobiluncus, Oscillibacter, Paraprevotella, Prevotella, Roseburia, and Sneathia	T8S4C1O3	Phylum: Verrucomicrobia, Fusobacteria		Phylum: Firmicutes	Increased	Alpha: Shannon, observed - reduced Beta: Significant difference
				Controls n = 37	45-57.5	23.10-27.17	27 M, 27F
33224990	Zhao et al. 2020	China	Chinese	T2DM n = 137	18-75 Mean 53.29	NS	75M, 62F	16s rRNA sequencing	Phylum: Proteobacteria, Verruomicrobia, Actinobacterias Genus: Akkermansia, Bifidobacterium, Enterococcus, Escherichia-Shigella, Klebsiella and Subdoligranulum	Phylum: Bacteroidetes Genus: Bacteroides, Incertae sedis, Blautia, Faecalibacterium	T8S4C1O3	Genus: Lactobacillus, Megasphaera, Citrobacter, Streptococcus, Parabacteroides, Collinsella, Weisella, Actinomyces, Anaerotruncus, Raoultella, Eggerthella		Genus: Odoribacter, Bilophila, Marvinbryantia, Lachnospira, Pseduobutyrivibro, Roseburia, Sphingomonas, Clostridium sensu stricto 1, Ruminococcus, Parasuterella, Phascolarctobacterium, Coprococcus, Anaerostipes, Suttrella, Prevotella (in discussion)		Alpha: Shannon, Simpson - reduced Beta: Not specified
				Controls n = 179	18-75 Mean 52	NS	96M, 83F
33828910	Zhang et al 2021	China	Chinese	T2DM n=60	49.4 +/- 13.2	NS	31M, 29F	16s rRNA sequencing	Class: Negativicutes Genus: Finegoldia, Megasphaera	Genus: Bacteroides	T8S4C1O3	Phylum: Firmicutes Genus: Lactobacillus, Prevotella, Alloprevtoella, Escherichia-Shigella, haemophilus, Fusobacterium		Phylum: Bacteroidetes, Fusobacteria, Verrucomicrobia, Actinobacterium Genus: Lachnospira, paraprevtoella, Helicobacter, Bifidobacterium		Alpha: ACE, Chao1, Observed, Shannon, Simpson, Coverage: NS Beta: Difference, p value not specified
				Controls n= 60	48.5 +/- 13.3	NS	29M, 31F
37025407	Guo et al 2023	China	Chinese	T2DM n=183	59.6 (48.2-68)	25.0 (22.6-27.8)	108M, 75F	16s rRNA sequencing	Phylum: Firmicutes, Actinobacteria, Proteobacteria Class: Gammaproteobacteria Order: Bifidobacteriales, Lactobacillales, Enterobacteriales Family: Lachnospiraceae, Bifidobacteriaceae, Streptococcaceae, Enterobacteriaceae Genus: Bifidobacterium, Blautia, Bacilli, Shigella, Streptococcus, Coprococcus	Phylum: Bacteroidetes Class: Bacteroidia Order: Bacteroidales, Burkholderiales Family: Prevotellaceae Genus: Proteus, Faecalibacterium,	T8S4C1O3	Class: Cropbacteriia, Erysipelotrichaceae Order: Coriobacteriales, Eyrsipelotrichales Family: Coriobacteriaceae Genus: Dorea, Ruminococcus, Collinsella, Megamonas		Class: Betaproteobacteria Family: Alcaligenaceae Genus: Roseburia, Sutterella		Alpha: Chao1, Shannon - reduced
				Controls n =74	25.5 (20-50.3)	21.6 (19.6-24.0)	26M, 48F
38222790	Tang et al 2023	China	Han Chinese	T2DM n =12 Controls n =8	T2DM: 55.27 +/- 11.76 Controls- 50.63 +/- 5.85	NS	T2DM: 8M, 4F Controls: 3M, 5F	16s rRNA sequencing	Han: Phylum: Bacteroidetes Class: Bacteroidia Order: Bacteroidales		T8S4C1O3	Han: Genus: Megamonas		Family: Peptostreptococcaceae Genus: Dorea, Blautia, Ruminococcus, Coprococcus		Alpha: Chao1, ACE, Good's NS in Han, Significant in Dai, Shannon NS, Simpson NS, Pielou NS Beta: Significant difference for Han, NS for Dai
			Dai Chinese	T2DM n = 12 Controls n =10	T2DM: 55.93 +/- 9.07 Controls: 45.7 +/- 14.66	NS	T2DM: 9M, 3F Controls: 5M, 5F		Dai: Genus: Shigella			Class: Deltaproteobacteria Genus: Acinetobacter
36466492	Wang et al 2022	China	Chinese	T2DM n =74	59.46 +/- 7.88	25.5 +/- 3.5*	29M, 35F	16s rRNA sequencing	Class: Erysipelotrichia Order:Enterobacteriales, erysipelotrichales Family: Enterococcaceae, Erysipelotrichaceae Genus: Blautia, Clostridium sensu stricto1, Citrobacter, Enterococcus, Enterobacter, Klebsiella	Phylum: Melainabacteria Class: Bacteroidia Order: Bacteroidales, Pasteurellales Family: Acidaminococcaceae, Clostridiaceae_1 Genus: Coprococcus, Haemophilus, Lachnospira, Lachnospiraceae group, paraprevotella, Phascolarctobacterium, Roseburia, Ruminococcus	T8S4C1O3				Increased	Alpha: ACE and Chao- Reduced. Shannon and Simpson- NS. Beta: Significant difference
				Control n=76	59.32 +/-8.18	23.5 +/- 3.0*	29M, 37F
23023125	Qin et al 2012	China	Chinese	Stage 1: T2DM n = 71, Controls n = 74 Stage 2: T2DM n = 100, Controls n = 100 Validation: T2DM n = 11, Controls n = 12	NS	NS	NS	Shotgun metagenomics	Family: Lachnospiraceae Genus: Alistipes, Clostridium, Parabacteroides, Subdoligranulum Species: Bacteroides caccae, Clostridium hathewayi, Clostridium ramosum, Clostridium symbiosum, Eggerthella lenta, Escherichia coli, Akkermansia muciniphila, Desulfovibro sp 3_1_syn3, Clostridium bolteae, Bacteroides intestinalis, Bacteroides sp.20_3	Order:Clostridiales Family: Erysipelotrichaceae Genus: Faecalibacterium, Eubacterium Species: Clostridiales sp SS3/4, Eubacterium rectale, Faecalibacterium prausnitzii, Roseburia intestinalis, Roseburia inulinivorans	T9S4C2O3					Alpha: Shannon- NS
31591683	Zhao et al 2019	China	Chinese	T2DM n = 65	52 median	25.20 +/- 3.84*	35M 30F	16s rRNA sequencing	Phylum: Proteobacteria Genus: Coprcoccus, Subdoligranulum, Escherichia-Shigella, unknown Ruminococcaceae, unknown Lachnospiraceae (adjusted p values)	Phylum: Bacteroidetes Genus: Bacteroides, Prevotella (adjusted p values)	T9S4C2O3	Phylum: Firmicutes, Actinobacteria Genus: Blautia, Ruminocococcaceae UCG 002, Barnesiella, Butyricicoccus, Parabacteroides, Ruminococcus torques group, Eubacterium ventriosum group, Lachnospiraceae UG008, Eubacterium coprostanoligenes group, Flavonifractor, Butyricimonas,Ruminiclostridium 9, Dialister, Parasutterella (adjusted p values)		Phylum: Tenericutes Genus: Ruminococcus, Eubacterium hallii (adjusted p values)	Increased	Alpha: OTU and Chao1 T2D- increased compared to controls, T2D+ decreased. Significantly decreased T2D+ compared to T2D- Beta: NS
				Controls n = 35	44 median	22.01+/- 1.32*	18M17F
31492563	Zhong et al 2019	China	Chinese	T2DM n= 77	Age: 66.73 +/- 7.95*	24.97 ± 3.07	33M 44F	Shotgun metagenomics	Species: Megasphaera elsdenii, Bacteroides caccae, Bacteroides finegoldii, Collinsella intestinalis, Prevotella copri, Fusobacterium varium, ruminococcus sp	Species: Akkermansia muciniphila, Clostridium bartletti, Dialister invisus, Roseburia hominis , Roseburia sp, Hemophilus parainfluenza, Clostridiales sp, Clostridium hathewayi, Turicibacter sanguinis, Ruminococcus sp, clostridium bacterium VE202-14, enterobacter cloacae, coprococcus sp	T9S4C2O3	Species: Streptococcus salivarius, Bacteroides finegoldii	Species: Escherichia coli	Species: Oxalobacter formigenes, Butyrivibrio crossotus, Ruminococcus sp, Clostridium sp, Faecalibacterium prasunitzii, Eggerthella sp		Alpha: Shannon-NS Beta: NS
				Controls n =97	Age: 59.13 +/- 9.16	24.26 ± 3.25	32M 65F
34927535	Yang et al 2021	China	Chinese	T2DM n = 44	Age: 58 +/- 9	26.06 +/- 3.639	24M20F	16s RNA sequencing	Genus: Faecalibacterium, Prevotella, Roseburia	Genus: Shigella, Bifidobacterium, Veillonella	T9S4C2O3	Genus: Dialister, Gemmiger, unidentified Ruminococcaeae and Lachnspiraceae, Phascolarctobacterium, Acidaminococcus, unientified Bacteroidales		Genus: Ruminococcus, Entercocccus, Acinetobacter, Clostridium, Hymenobacter, Sphingobium, Cupriavidus		Alpha: Chao 1, Shannon, PD, Observed- increased Beta: Significant difference
				Controls n = 47	Age: 59 +/- 12	24.55 +/- 3.159	28M19F
26633628	Forslund et al 2015	Denmark	Mixed	TN T2DM n=106, Metformin T2DM n=93	NS	NS	NS	Shotgun Metagenomics		Genus: Lactobacillus, Roseburia, Subdoligranulum, Paraprevotella, Haemophilus	T9S4C2O3	Genus: Clostridium, Eggerthella, Phascolarctobacterium, Turicibacter		Genus: Solobacterium, Parabacteroides, Eubacterium, Akkermansia, Enterobacter, Coprococcus, Anaerostipes, Mitsuokella, Acidaminococcus, Coprobacillus, Ruminococcus, Capnocytophaga, Megasphaera, Rothia, Bifidobacterium, Faecalibacterium, Anaerotruncus,Blautia, Veillonella, Bilophila, Odoribacter, Fusobacterium, Desulfovibrio, Butyrivibrio, Dorea, Holdemania, Sutterella, Pseudoflavonifractor, Bacte…
				Controls n=554	NS	NS	NS
33658058	Alvarez-Silva et al 2021	Denmark, India	Denmark	T2DM n = 241 Controls n= 138	35-75	20-40	NS	16s rRNA sequencing	Genus: Lachnoclostridium, CAG-56 (family Lachnospiraceae) Danish: Lachnoclostridium. Indian: No significant changes	Genus: Subdoligranulum, Butyricicoccus	T9S4C2O3					Alpha: Observed and Shannon- NS
			India	T2DM n = 157 Controls n = 137	35-65	15.6-50.5	NS
N/A	Amr Mohamed El-Sabbagh et al 2022	Eygpt	Egyptian	T2DM n=79	58.8 +/- 16	NS	50M, 29F	PCR - primers - Lactobacillus, L casei-group, L acidophilus, L delbrueckii, L gasseri, L reuteri, L plantarum, L rhamnosus	Species: Lactobacilli Acidophilus, Lactobacilli Rhamnosus	Species: Lactobacilli Gaesseri, Lactobacilli reuteri, Lactobacilli plantarum	T8S4C1O3			Species: Lactobacilli delbrueckii
				Controls n=100	55.8 +/- 7.6	NS	60M, 40F
23719380	Karlson et al 2013	Europe	European	T2DM n = 53	70	NS	53F	Shotgun Metagenomics	Species: Lactobacillus sp, Lactobacillus gasseri and Streptococcus mutans, Clostridium clostridioforme	Family: Coriobacteriaceae Species: Roseburia 272, Eubacterium eligens, Bacteroides intestinalis.	T9S4C2O3
				Controls n= 43	70	NS	43 F
32234773	Gaike et al 2020	India	Indian	T2DM n = 50 New DM n = 11 Known DM n=39	New DM: 44.81 +/- 7.46* Known DM: 52 +/- 6.5*	New DM : 28.34 +/- 3.48* Known DM: 26.1 +/- 3.23	NS	16s rRNA sequencing	Phyla: Firmicutes, Proteobacteria Only in Known DM: Phylum: Actinobacteria Genus: Megasphaera, Escherichia, Acidaminococcus Only in New DM: Genus: Lactobacillus	Phyla: Bacteroidetes Only in Known DMs: Genus: Sutterella Only in New DMs: Genus: Akkermansia, Blautia, Ruminococcus	T8S4C1O3	Genus: Megasphaera (overall), Escherichia, Acidaminococcus	Overall (if one subgroup increased and the other decreased): Akkermansia, Lactobacillus, Suttrella, Ruminococcus, Blautia	Genus: Prevotella	Increased	Alpha: Simpson - increased only for Known DM, Observed - decreased new DM, otherwise NS Beta: Significant difference
				Controls n = 35	37 +/- 7.6	24.73 +/- 2.65	NS
28261173	Bhute et al 2017	India	Indian	Total DM n = 30 New DM n = 14 Known DM n = 16	New DM: Age: 48.64 +.- 5.68 Known DM: Age 50.62 +/- 3.49	New DM: 28.32 ± 2.58* Known DM: 27.41 +/- 3.53	NS	16s rRNA sequencing PCR Lactobacillus and Bacteroidetes	Phylum: Firmicutes Genus: Lactobacillus Only in Known DM Species: Lactobacillus ruminis Only in New DM Genus: Streptococcus	Phylum: Proteobacteria Family: Ruminococcaceae Genus: Lachnospiraceae OTU Species: Prevotella copri, Faecalibacterium prausnitzii	T8S4C1O3	Phylum: Tenericutes, Verrucromicrobia	Phylum: Actinobacteria	Phylum: Bacteroidetes		Alpha: Observed- reduced, Chao- NS (trend reduced), Shannon and PD- NS Beta: Difference, but no p value
				Controls n= 19	48.85+/- 5.4	25.52 ± 4.0*	NS
34040023	Talukdar et al 2021	India	Indian	T2DM n = 10	49.2 +/- 7.2	20.3 +/- 1.8	7M3F	16s rRNA sequencing		Species: Ruminococcus bromii, Butyrivibrio fibrisolvens	T8S4C1O3	Phylum: Bacteroidetes, Actinobacteria Genus: Megasphaera, Bacteroides, Collinsella, Bifidobacterium, Akkermansia, Parabacteroides, Fusobacterium, Veillonella Species: Megasphaera elsdenii, Lactobacillus ruminis, butyrate producing bacterium SM41	Genus: Porphyeomonas, Actinitobacter, Geobacter, Nesternkonia Species: Bifidobacteruium longum, porphyromonas somera, clostridium septicum, collinsella aerofaciens, Acinetobacter lowfii	Phylum: Firmicutes Genus: Faecalibacterium, Alistipes, Butyrivibrio, Dialister, Eubacterium, Ruminococcus, Lactobacillus, Clostridium, Prevotella, Roseburia Species: Prevotella Copri, Faecalibacterium praustnitzi, Roseburia inulinivorans	Reduced (suggestive)	Alpha: Shannon, Chao1 and Fischer- reduced, Eveness- NS Beta: Significant difference
				Conrols n = 9	42.9 +/- 13.1	21.3 +/- 1.7	6M3F
27366720	Pushpanathan et al 2016	India	Indian	T2DM n=17	22-70	20.16-38.79	NS	Metageonomic sequencing	Genus: Escherichia	Genus: Bifidobacterium	T8S4C1O3	Phylum: Proteobacteria Genus: Lactobacillus, Ruminococcus, Prevotella	Phylum: Firmicutes (equal)	Phylum: Bacteroidetes, Actinobacteria Genus: Faecalibacterium, Clostridium, Eubacterium, Bacteroides
				Controls n= 13	22-70	20.05-32.94	NS
33520834	Ghaemi et al 2022	Iran	Iranian	T2DM n=18	53.3* (40-60)	NS (no significant difference)	NS (no significant difference)	qPCR specific primers- Akkermansia, Bacteroides, Lactobacillus, Escherichia Coli, Bifidobacterium, Faecalibacterium	Genus: Lactobacillus Species: Escherichia Coli, Bacteroides fragilis	Genus: Bifidobacterium Species: Akkermansia muciniphila, Faecalibacterium prausnitzii	T8S4C1O3
				Controls n = 30	51.63* (40-60)	NS (no significant difference)	NS (no significant difference)
28912092	Sedighi et al 2017	Iran	Iranian	T2DM n = 18	54+/-7.63	26.3 +/-3.12	7M, 11F	Real-time qPCR - Lactobacillus, Bifiodbacterium, Fusobacterium, Prevotella	Genus: Lactobacillus	Genus: Bifidobacterium	T8S4C1O3	Genus: Fusobacterium, Prevotella (error in numerical results)
				Controls n =18	52.1 +/-7.56	24.43+/-2.98	7M, 11F
28739439	Navab Moghadam et al 2017	Iran	Iranian	T2DM n = 18	54.3 +/- 7.63	26.3 +/-3.12	7M, 11F	Real-time qPCR- Bacteroides fragilis, Bifidobacterium longum, Faecalibacterium prausnitzii		Species: Faecalibacterium prausnitzii	T8S4C1O3		Species: Bifidobacterium longum	Species: Bacteroides fragilis
				Controls n =18	52.1 +/-7.56	24.43+/-2.98	7M, 11F
27151248	Candela et al 2016	Italy	Italian	T2DM n = 40	40-77	34.3 +/- 6.5	20M, 20 F	16s rRNA sequencing	Genus: Collinsella, Ruminococcus, Lactobacillus	Genus: Bifidobacterium, Bacteroides, Lachnospira, Faecalibacterium, Oscillospira	T8S4C1O3	Genus: Streptococcus, Dorea, unclassified Enterobacteriaceae, Eubacterium, Dialister		Genus: Roseburia, Prevotella		Alpha: Shannon- reduced Beta: Significant difference
				Controls n = 13	21-40	22.0 +/- 1.8	4M, 9F
24824547	Sato et al 2014	Japan	Japanese	T2DM n=50	62.5 +/- 10.8	25.5 median -23.5 -30.8	26M, 24F	16s rRNA RT qPCR	Genus: Lactobacillus Species: Lactobacillus reuteri, Lactobacillus plantarum	Genus: Atpobium, Prevotella Species: Clostridium coccoides	T9S4C2O3	Family: Enterobacteriaceae Genus: Staphylococcus, Pseudomonas Species: Lactobacillus gasseri, Lactobacillus sakei, Lactobacillus ruminis, Lactobacillus casei, Lactobacillus fermentum, Lactobacillus brevis	Genus: Bifidobacterium, Enterococcus (equal) Species: Lactobacillus fructivorans (equal)	Species: Clostridium leptum, Bacteroides fragilis, Clostridium perfringens,
				Control n=50	60.2 +/- 12.9	21.7 median -20.9-23.5	26M, 24F
29203964	Inoue et al 2017	Japan	Japanese	T2DM n=10	64.9 +/- 8.4	29.9 +/- 6.6	5M, 5F	16s rRNA sequencing		Genus: Blautia	T8S4C1O3	Genus: Bifidobacterium, Bacteroides, Lachnospira, Roseburia, Faecalibacterium, Rumincoccus (Ruminococcaceae), Sutterella		Genus: Collinsella, Parabacteroides, Prevotella, Streptococcus, Clostridium, Coprococcus, Dorea, Gemmiger, Oscillospira, Ruminococcus (Lachnospiraceae), Phascolarctobacterium, unclassified Lachnospiraceae, unclassified Erysipelotrichaceae
				Controls n=12	61.7 +/- 6.9	25.6+/- 3.3	8M, 4F
35683603	Tamura et al 2022	Japan	Japanese	T2DM n=96	61.47 +/- 10.76*	25.15+/- 4.15*	44M,52F	16s RNA sequencing 16s RNA RT qPCR	Genus: Bifidobacterium, Streptococcus	Genus: Roseburia, Blautia	T8S4C1O3	Genus: Collinsella, Prevotella, Alistipes, Streptococcus, Ruminococcus		Genus: Bacteroides, Gemmiger, Anaerostipes, Fusicatenibacter, Ruminococcus, Faecalibacterium, Lachnospiraceae_incertae_sedis
				Controls n=923 (	51.43+/- 14.12*	22.7 +/- 3.26*	359M, 564F
31138957	Adachi et al 2018	Japan	Japanese	T2DM n=59	64 median (57.5- 69)	23 median (20.4-25.6)	34M, 25F	T-RFLP- Terminal restriction fragment length polymorphism technique	Order: Lactobacillales Species: Bifidobacterium spp.	Species: Bacteroides spp.	T9S4C2O3	Genus: Clostridium subcluster XIVa	Genus: Clostridium cluster IV, XI, XVIII Species: Prevotella spp
				Controls n=59	62 median (59-69)	22.7 median (20.8-24.3)	34M, 25F
33488518	Diener et al 2021	Mexico	Mexican	T2DM n=48	51+/-9*	32.5 +/- 7.0*	17M, 31F	16s rRNA sequencing	NA	NA	T8S4C1O3	Escherchia-Shigella and Veillonella - increasing in abundance with disease progression from normal to T2DM		Blautia and Anaerostipes - decreasing in abundance with disease progression from normal to T2DM
				Controls n= 214	38+/-14 *	26.5 +/- 5.4*s	49M, 165 F
34579166	Balvers et al 2021	Netherlands	Africian Surinamese	T2DM on metformin n=111 T2DM treatment naïve n=78 Controls n = 189	T2DM on metfomin: 58.7 +/- 6.5* Controls: 56.6+/- 6.8 T2DM TN: 57 (53-61) Controls:57 (52-62.75)	T2DM on metfomin: 30.3 +/- 4.8* Controls:29.2+/- 4.8 T2DM TN: 31.33 +/- 6.5 Controls:28.95 +/- 5.1	T2DM on metfomin: 38M, 73F T2DM TN:41M, 37F Controls:87M, 102F	16s rRNA sequencing	After controlling for diet, medications, gender, BMI, age: No significant difference in overall T2DM group vs Controls Africian Surminamese: Genus: Faecalibacterium	After controlling for diet, medications, gender, BMI, age: No significant difference in overall T2DM group vs Controls Africian Surminamese: Genus: Romboutsia South Asian Surminamese: Genus: Bifidobacterium	T8S4C1O3			Species: Anaerostipes hardus		Alpha: Only reduced in Shannon among Metformin T2DM Beta: Significant difference between Metformin T2DM and controls
			South Asian Surinamese	T2DM on metformin n=128 T2DM treatment naïve n=49 Controls n = 177	T2DM on metfomin: 58* (54.8-65) Controls: 45 (33.85-51.3)* T2DM TN: 58 (50-62)* Controls:53 (49-59)*	T2DM on metfomin: 27.7 (25.3-30.7)* Controls:24.1 (22-26.5)* T2DM TN: 26.5 (24.1-30.4)* Controls:25.8 (23.6-28.0)*	T2DM on metfomin:75M, 53F T2DM TN: 23M 26F Controls:69M, 102F									Alpha: Shannon and PD - both reduced in TN and Metformin T2DM Beta: NS
32490229	Afolayan et al 2020	Nigeria	Nigerian	T2DM n=20	70.35 +/- 6.45	NS	6M14F	16s rRNA sequencing		Family: Ruminococcaceae, Clostridiaceae Genus: Clostridium	T7S3C1O3	Phylum: Actinobacteria Class: Coriobacteriia Order: Coriobacteriales, Bifidobacteriales, Neisseriales Family: Coriobacteriaceae, Bifidobacteriaceae Genus: Ruminococcus, Collinsella, Neisseria		Phylum: Cyanobacteria, Elusimicrobia Order: Elusimicrobiales, Anaeroplasmatales Family: Peptostreptococcaceae, Elusimicrobiaceae, Anaeroplasmataceae Genus: Actinobacter		Alpha: PD, Evenness, Observed, Shannon - NS Beta: Significant difference
				Controls n= 22	68.67 +/- 6.04	NS	14M8F
32158702	Doumatey et l 2020	Nigeria	Nigerian	T2DM n=98	59.7 +/- 10.4*	32.21 +/- 5.94*	NS	16s rRNA sequencing	Phylum: Bacteroidetes, Euryarchaeota Genus: Prevotella, Peptostreptococcus, Eubacterium Species: Desulfovibrio piger	Phylum: Firmicutes Family: Clostridiaceae, Peptostreptococcaceae Genus: Collinsella, Anaerostipes, Clostridium, Ruminococcus, Epulopiscium, Adlercreutzia, Pediococcus Species: Ruminococcus lactaris, Cellulosilyticum ruminicola, Clostridium paraputrificum, Clostridium butyricum	T8S4C1O3	Phylum: Actinobacteria, Proteobacteria, Euyarchaeota, Tenericutes Family: Coriobacteriaceae, Eyrsipelotrichaceae, Ruminococcaceae, Bifidobacteriaceae	Phylum: Verrucomicrobia, Cyanobacteria	Family: Lachnospiraceae, Clostridaceae, Peptostreptococcaceae		Alpha: Observed OTU richness, Shannon - increased Beta: NS
				Controls n=193	54.3 +/-13.3*	30.33 +/- 6.09*	NS
37605183	Gravdal et al 2023	Norway	Norwegian	T2DM n = 16	64 (54-72)	30 (27-34)	13M3F	16s rRNA sequencing	Class: Erysipelotrichales Family: Erysipelotrichaceae Genus: Dorea, Turicibacter Species: Dorea formicigenerans, Dorea longicatena, Turicibacter sanguinis	Genus: Anerotignum	T8S4C1O3					Beta: NS
				Controls n = 48	31 (26-50)	23 (21-25)	12M36F
31891582	Ahmad et al 2019	Pakistan	Pakistan	T2DM n =40	38.1 +/- 12.1	32.4 +/- 3.6*	NS	16s rRNA sequencing	Phylum: Firmicutes Class: Clostridia, Negativicutes, Coriobacteriia Genus: Dialister, Allisonella Species: Eubacterium coprostanoligenes group	Phylum: Verrucomicrobia, Bacteroidetes, Proteobacteria, Elusimicrobia Class: Verrucomicrobiae, Bacteroidia, Gammaproteobacteria, Elusimicrobia Genus: Ruminococcus , Prevotella, Escherichia-shigella	T8S4C1O3	Genus: Lactobacillus, Subdoligranulum, Christensenellaceae R_7_group		Class: Bacilli, Deltaproteobacteria Genus: Bacillus		Alpha: PD, Observed, Chao1: NS; Goods - reduced Beta: Significant difference
				Controls n=20	37.7 +/- 12.1	22.08 +/- 3.1*	NS
36322821	Saleem et al. 2022	Pakistan	Pakistan	T2DM n = 46	Median 51.5	Median 27.5	NS	16s rRNA sequencing	Family: Lactobacillaceae, Coriobacteriaceae, Atopobiaceae, Bifidobacteriaceae, Eggerthellaceae Genus Libanicoccus, Lactobacillus, Collinsella, Senegalimassilia, Bifidobacterium, Slackia, Blautia, Dorea Species: Collinsella bouchesdurhonensis, Collinsella aerofaciens	Family:Ruminococcaceae, Prevotellaceae Genus: Faecalibacterium, Oribacterium, Prevotella, Dialister Species: Faecalibacterium prausnitzii, Prevotella Corpri, Ruminococcaceae UCG 002 bacterium	T7S3C1O3					Alpha: Shannon- reduced Beta: Significant difference
				T2DM n = 48	Median 49	Median 25.0	NS
29657308	Salamon et al 2018	Poland	Polish	T2DM n= 23	Median 60 (57-63)	Median 27.51 (25.1-31.6)*	15M8F	16s rRNA sequencing	Genus: Ruminococcus, unclassified Enterobacteriaceae, unclassified Flavobacteriaceae	Phylum: Bacteroidetes Genus: Unclassified Clostridiaceae, Unclassified peptostreptococcaceae, Unclassified Lachnospiraceae, Bacteroides, Anaerostipes, Roseburia	T9S4C2O3	Phylum: Actinobacteria, Euryarchaeota, Proteobacteria, Verrucomicrobia Family: unidentified Clostridales Genus: Akkermansia, Coprococcus, Collinsella, Dorea, Blautia,		Phylum:Tenericutes, Fusobacteria, Firmicutes Genus: Faecalibacterium, Bifidobacterium, unidentified Lachnospiraceae, unidentified Clostridiaceae. Unidentified Ruminococcaceae	Increased	Alpha: Not specified. Reduced in T2DM Beta: Significant difference
				Controls n =22	Median 37 (31-48)	Median 23.14 (22.1-24.9)	7M16F
36499348	Pircalabioru et al 2022	Romania	Romanian	T2DM n = 105	63 +/- 12.25	30 +/- 4.39	31M, 74F	RT PCR 16s rRNA sequencing	Phylum: Bacteroidetes, Proteobacteria Family: Enterobacteriaceae Species: Bacteroides spp. , Fusobacterium spp.	Phylum: Firmicutes, Tenericutes Species: Akkermansia Muciniphila, Faecalibacterium prausnitzii, Butyricicoccus spp., Lactobacilli spp., Ruminococcus spp.	T8S4C1O3			Phylum: Verrucomicrobia Species: Clostridium leptum		Alpha: Chao1- reduced in T2DM >3 compared to <3 years, Shannon, Simpson- NS Beta: NS between T2DM >3 years and <3 years Did not compare controls
				Controls n = 45	57 +/- 10.30	24+/- 2.115	15M, 30F
26555712	Egshatyan et al 2016	Russia	Russian	T2DM n=23	58.35+/- 8.77*	30.5 +/- 5.72*	10M13F	16s rRNA sequencing	Genus: Blautia		T8S4C1O3	Genus: Serratia
				Controls n=49	48.31 +/- 14.137*	25.13 +/-3.93*	11M 38F
33062716	Almugadam et al 2020	Sudan	Sudanese	T2DM n = 24	53.84* (mean)	24.62 (mean)	12M12F	16s rRNA sequencing	Phylum: Actinobacteria Genus: Catenibacterium, Holdemanella, Bifidobacterium, Fusobacterium, Blautia, Parvimonas	Phylum: Proteobacteria, Elusimicrobia Genus: Succinivibrio, Faecalibacterium, Dialister, Elusimicrobium	T8S4C1O3	Phylum: Euyrachaeota, Firmicutes, Fusobacteria, Cyanobacteria Genus: Subdoligranulum, Methanobrevibacterm, Lactobacillus, Unidentified Ruminoococcaceae, Unidentified Lachnospiraceae, Agatobacter, Unidentified Clostridiales, Streptococcus, Enterococcus, Dorea, Alloprevotella, Unidentified Cyanobacteria	Phylum: Tenericutes	Phylum: Bacteroidetes, Spirochaetes Genus: Bacteroides, Succinvibrio, Romboutsia, unidentified Christnesenellaceae, Roseburia, Weissella, Unidentified-Muribaculaceae, Megasphaera, Parabacteroides	NS reduced	Alpha: Shannon, Simpson, Chao 1, ACE, Observed- NS Beta: NS
				Control n= 24	47.12 * (mean)	24.9 (mean)	12M12F
30933725	Chen et al 2019	Taiwan	Taiwanese	T2DM n=50	51 +/- 12	27+/- 4.3*	36M,14F	16s rRNA sequencing, qpCR Specific primers - Bidifobacterium, Lactobacillus, Clostridium perfringens, Enterobacteriaceae	Genus: Lactobacillus	Species: Clostridium coccoides , Clostridium leptum	T9S4C2O3	Species: Clostridium perfringens, Bacteroides fragilis		Family: Enterobacteriaceae Genus: Bifidobacterium, Enterococcus, Prevotella, Atopbium cluster
				Control n=50	52 +/- 10	23+/- 2.25*	28M,22F
31147456	Fassatoui et al 2019	Tunisia	Tunisian	T2DM n=10	20 -67	28.77+/- 2.72*	4M, 6F	Specific 16s rRNA PCR - Firmicutes, Bacteroidetes, F. prausnitzii, A. muciniphila, Bifidobacterium spp.		Phylum: Firmicutes Species: Akkermansia Muciniphila, Faecalibacterium prausnitzii	T8S4C1O3		Species: Bifidobacterium spp	Phylum: Bacteroidetes	NS reduced
				Controls n=11	20 -67	23.32 +/- 3.82*	3M, 8F
37669144	Fassatoui et al 2023	Tunisia	Tunisian	T2DM n =10	56.3 +/- 9.85	28.77 +/- 2.72	4M, 6F	16s rRNA sequencing	Phylum: Bacteroidetes	Phylum: Firmicutes, Verrucomicrobia Genus: Oscillibacter, Faecalibacterium, Clostridium, Blautia Species: Akkermansia muciniphila	T8S4C1O3	Phylum: Euryachaeota, Fusobacteria, Proteobacteria Genus: Prevotella	Phylum: Cyanobacteria, Deinococcus-Termus, Lentisphaerae Spirochaetes, Synergistetes Genus: Bacteroides	Phylum: Actinobacteria, TM7		Alpha: Chao1- reduced Beta: Significant difference
				Controls n = 13	31.07 +/- 7.06	23.27 +/- 3.5	5M, 8F
36404809	Demirci et al 2022	Turkey	Turkish	T2DM n = 40	31.83+/-3.53	28.17 +/- 4.29	20M, 20 F	qPCR-Akkermansia muciniphila, Anaerobutyricum hallii, Bifidobacterium adolescentis, Bifidobacterium longum, Collinsella aerofaciens, Faecalibacterium prausnitzii, Lacticaseibacillus rhamnosus, Parabacteroides distasonis	Species: Akkermansia Muciniphila	Species: Bifidobacterium longum, Faecalibacterium Prausnitzii, Bifidobacterium adolescentis, Anaerobutyricum hallii	T8S4C1O3	Species: Collinsella aerofaciens, Parabacteroides distasonis		Species: Lacticaseibacillus rhamnosus
				Controls n = 40	31.05 +/- 4.86	20.86 +/-1.64	20M, 20 F
32541680	Al Bataineh et al 2020	UAE	Emirati	T2DM n=25	Median 64 (49-67)	24.6 (22.7-26.1)	9M, 16F	16s rRNA sequencing	Phylum: Lentisphaerae Order: Victivallales Family: Victivallaceae Genus: Phascolarctobacterium, Mogibacterium, Acidaminococcus and Unclassified Victivallaceae	Genus: Odoribacter, Lactococcus	T8S4C1O3					Alpha: Observed, ACE and Shannon - NS Beta: NS
				Control n=25	Median 26 (21-26)	28.4 (27.2-34.3)	3M, 22F
26756039	Lambeth et al 2015	USA	American	T2DM n= 14	62 +/- 10	32.1 +/- 7.2	6M, 8F	16s rRNA sequencing	Genus: Collinsella, Enterobacteriaceae group		T9S4C2O3	Phylum: Synergistetes, Proteobacteria, Verruomicrobia, Actinobacteria Class: Synergistia Genus: Megasphaera, Bulleidia, unknown Enterobacteriaceae	Phylum: Bacteroidetes Genus: Unknown Pseudomoncardiaceae	Phylum: Firmicutes Class: Saprospirae, Chloracidobacteria Genus: Candidatus Solibacter, Lachnspira, unknown Erysipelotrichaceae		Alpha: Shannon- NS Beta: NS
				Controls n=15	55.3 +/- 13.7	29.2 +/- 4.8	5M, 10F
33983982	Kitten et al 2021	USA	Mexican	T2DM n=14	Median 68 (59-72)*	Median 30 (26-36)	5M, 9F	16s rRNA sequencing	Genus: Unclassified Lachnospiraceae Species: Ruminococcus torques, Unclassified Clostridium, Unclassified ruminococcus, unclassified blautia	Species: Unclassified Prevotella, unclassified Streptococcus	T8S4C1O3	Phylum: Firmicutes, Proteobacteria, Verrucomicrobia Family: Bacteroidaceae, Eyerobacteriaceae, Verrucomicrobiaceae, Lachnospiraceae	Genus: Lactobacillus, Bacteroides, Prevtoella, Clostridia, Bifidobacterium, Roseburia (not specified)	Phylum: Bacteroidetes Family: Prevotellaceae, Ruminococcaceae		Alpha: Shannon-NS Beta: NS
				Controls n=23	Median 55 (38-61)*	Median 28 (27-31)	5M, 18F
35477306	Kwan et al 2022	USA	Mexican and Caucasian	T2DM n=75	Median 57 ( 34-81)	Median 31.6 (20.9-50)	24M, 51F	16s rRNA sequencing Shotgun metagenomic sequencing	Phylum: Proteobacteria Class: Gammaproteobacteria Order: Enterobacterales Family: Enterobacteriaceae Genus: Escherichia-Shigella	Family: Clostridiaceae_1, peptostreptococcae Genus: Clostridium sensu stricto 1, Romboutsia, Species: Romboutsia timonensis, Sporobacter_termitidis, Clostridium saudiense	T8S4C1O3	Genus: Enterobacter Species: Roseburia inulinivorans, Enterobacter_cloacae		Class: Clostridia Order: Clostridiales Family: Ruminococcocae Genus: Ruminococcus, Lachnospiraceae NK4A136 group,Faecalibacterium Species: Robinsoniella peoriensis, Eisenbergiella massillensis. Ruminococcus_albus,Faecalibacterium prausnitzzi,
				Controls n=141	Median 54 ( 19-89)	Median 30.3 (18.8-49.0)	38M, 103F
34161346	Maskarinec et al 2021	USA	American	Total: T2DM n = 461 Undiagnosed (UT2D) n=154 T2DM n=307	UT2D: 68.9 +/- 2.7 T2DM: 69.7 +/- 2.8	UT2D: 28.0 +/- 4.8 T2DM: 29.6 +/- 4.7	UT2D: 82M 71F, T2DM: 167M 140 F	16s rRNA sequencing	Phylum: Lentisphaerae Genus: Escherichia-Shigella, Lachnospiraceae uncultured	Phylum: Actinobacteria, Firmicutes, Synergistetes Genus: Clostridium sensu stricto 1, Lachnospira, Peptostreptococcaceae uncultured	T9S4C2O3	Phylum: Ternericutes, Verrucomicrobia	Phylum: Cyanobacteria, Fusobacteria, Proteobacteria	Phylum: Bacteroidetes, Synergistetes		Alpha: Shannon, Faith - reduced, Chao 1 NS Beta: Significant difference
				Controls n=754	69.2 +/- 2.7	27.2 +/- 4.7	314M, 421F
33426245	Hoang et al 2021	Vietnam	Vietnamese	T2DM n=7	52-70	30.04-32.46	7F	16s rRNA sequencing		Phylum: Firmicutes Class: Clostridia	T8S4C1O3					Alpha: Not specified
				Controls n=7	24-43	18.06-22.43	7F
	Equivocal: Equal result or studies reporting the mean/relative abundance graphically which cannot be intepreted
